# Supplementary material for: Purification of Phenolic Compounds from Camellia polyodonta Flower: Composition Analysis, Antioxidant Property, and Hypolipidemic Activity In Vitro and In Vivo
Source: Antioxidants (Basel). 2024 May 28;13(6):662. doi: 10.3390/antiox13060662 (PMC11200836; doi:10.3390/antiox13060662)
Supplement: Supplementary file 1 [file antioxidants-13-00662-s001.zip]

Archive with 1 entries (1 files):
- antioxidants-2941843-supplementary.pdf
